# Supplementary material for: Immobilized Bisphosphonates as Potential Inhibitors of Bioprosthetic Calcification: Effects on Various Xenogeneic Cardiovascular Tissues
Source: Biomedicines. 2021 Dec 29;10(1):65. doi: 10.3390/biomedicines10010065 (PMC8773418; doi:10.3390/biomedicines10010065)
Supplement: Supplementary file 1 [file biomedicines-10-00065-s001.zip]

Archive with 1 entries (1 files):
- biomedicines-1512722-supplementary.pdf
